# Supplementary material for: CRISPRoff enables spatio-temporal control of CRISPR editing
Source: Nat Commun. 2020 Oct 7;11:5041. doi: 10.1038/s41467-020-18853-3 (PMC7542431; doi:10.1038/s41467-020-18853-3)
Supplement: Supplementary file 4 — Source Data [file 41467_2020_18853_MOESM4_ESM.xlsx]

## Sheet: Figure1
Panel C												Panel D										Panel E					Panel F
														Mod sgRNA			dbsgRNA			Mock				Rep 1	Rep 2		Hours	Rep 1	Rep 2
													-hv	1	0.999928	0.999939	0.95713	1.06323	0.979643	0.0031871		sgRNA		91	92		2	9	7
													+hv	1	0.999812	0.9998	0.109028	0.135156	0.0791436	0.00370501		sgRNA		81	92		4	8	10
																						CRISPROff sgRNA		83	89		6	7	6
															0.000328789							CRISPROff sgRNA		3	3		8	14	12
																											10	17	12
																											12	19	24
																											14	33	31
																											16	38	60
																											18	65	64
																											20	67	65
																											22	71	68
																											24	70	72
																											26	72	71
																											28	73	73
																											30	75	75
																											32	75	76
																											34	79	78
																											36	80	81
																											38		79
																											40
																											42	81	79
																											44	80	82
																											46		81
																											48	82	84

## Sheet: FigureS1
Panel B					Panel E								Panel F
	220	2.8585													DNMT1		FANCF		VEGFA
	221	2.85543												Mod	62	92	97	98	96	96
	222	2.85867												22	2	1	94	95	0	0
	223	2.87053												25	4	3	93	93	0	0
	224	2.88457												51	4	2	87	88	0	0
	225	2.89947												57	93	91	98	98	66	65
	226	2.91553												74	92	93	96	95	57	57
	227	2.92807
	228	2.93777
	229	2.947
	230	2.9521
	231	2.95307
	232	2.9491
	233	2.9372
	234	2.91097
	235	2.86297
	236	2.76157
	237	2.66493
	238	2.5532
	239	2.412
	240	2.3024
	241	2.15203
	242	2.0436
	243	1.91743
	244	1.80287
	245	1.70483
	246	1.613
	247	1.5296
	248	1.45727
	249	1.36457
	250	1.2922
	251	1.21603
	252	1.15033
	253	1.08563
	254	1.0244
	255	0.9783
	256	0.944567
	257	0.917133
	258	0.900533
	259	0.887367
	260	0.879033
	261	0.871767
	262	0.8677
	263	0.863167
	264	0.859267
	265	0.855933
	266	0.8513
	267	0.847467
	268	0.842933
	269	0.838767
	270	0.835
	271	0.830967
	272	0.825833
	273	0.8198
	274	0.8109
	275	0.797267
	276	0.7797
	277	0.760433
	278	0.738433
	279	0.7156
	280	0.692133
	281	0.6696
	282	0.643633
	283	0.614567
	284	0.5834
	285	0.546533
	286	0.509133
	287	0.473733
	288	0.433
	289	0.3885
	290	0.357567
	291	0.321967
	292	0.299233
	293	0.2765
	294	0.2614
	295	0.246967
	296	0.2391
	297	0.231033
	298	0.225033
	299	0.219167
	300	0.2136
	301	0.2089
	302	0.203733
	303	0.1996
	304	0.194133
	305	0.190033
	306	0.185067
	307	0.181267
	308	0.176933
	309	0.1731
	310	0.1688
	311	0.165467
	312	0.1615
	313	0.1576
	314	0.153567
	315	0.1451
	316	0.141367
	317	0.137733
	318	0.1335
	319	0.13
	320	0.125567
	321	0.122233
	322	0.1181
	323	0.1147
	324	0.1112
	325	0.108267
	326	0.104967
	327	0.101633
	328	0.098733
	329	0.095633
	330	0.0923
	331	0.089633
	332	0.086767
	333	0.083933
	334	0.081133
	335	0.079067
	336	0.0767
	337	0.074367
	338	0.072167
	339	0.070033
	340	0.067833
	341	0.0657
	342	0.0637
	343	0.0621
	344	0.060433
	345	0.058933
	346	0.057333
	347	0.055833
	348	0.054367
	349	0.053067
	350	0.051133
	351	0.049567
	352	0.048367
	353	0.046867
	354	0.0456
	355	0.044133
	356	0.043133
	357	0.0416
	358	0.040633
	359	0.039167
	360	0.037933
	361	0.037
	362	0.0357
	363	0.034767
	364	0.033667
	365	0.032567
	366	0.031467
	367	0.030167
	368	0.029167
	369	0.028067
	370	0.025367
	371	0.024333
	372	0.0231
	373	0.022067
	374	0.021033
	375	0.02
	376	0.019067
	377	0.0179
	378	0.017133
	379	0.016267
	380	0.015367
	381	0.014567
	382	0.013533
	383	0.012667
	384	0.0119
	385	0.011133
	386	0.010467
	387	0.0096
	388	0.008867
	389	0.008133
	390	0.007467
	391	0.006933
	392	0.006333
	393	0.005733
	394	0.005367
	395	0.004833
	396	0.0044
	397	0.003967
	398	0.003567
	399	0.0033
	400	0.002933
	401	0.002633
	402	0.0024
	403	0.002033
	404	0.001867
	405	0.001633
	406	0.001467
	407	0.0013
	408	0.0012
	409	0.001067
	410	0.000967
	411	0.000767
	412	0.000733
	413	0.000533
	414	0.0005
	415	0.000433
	416	0.000467
	417	0.000367
	418	0.0003
	419	0.000233
	420	0.000233
	421	0.0002
	422	0.000233
	423	0.000133
	424	0.0001
	425	6.67e-05
	426	0.000133
	427	6.67e-05
	428	3.33e-05
	429	0.000133
	430	3.33e-05
	431	0
	432	6.67e-05
	433	6.67e-05
	434	-6.7e-05
	435	0.0001
	436	3.33e-05
	437	3.33e-05
	438	-0.00013
	439	-0.00013
	440	-3.3e-05
	441	-0.0001
	442	-0.00017
	443	-6.7e-05
	444	-0.00017
	445	-0.0001
	446	-0.0001
	447	-6.7e-05
	448	-6.7e-05
	449	-0.00017
	450	-0.00013
	451	-6.7e-05
	452	-6.7e-05
	453	-6.7e-05
	454	-0.0001
	455	-0.0001
	456	-0.0001
	457	0
	458	-0.00013
	459	-0.0001
	460	-0.0001
	461	-0.0001
	462	-0.0001
	463	-0.0001
	464	-6.7e-05
	465	-6.7e-05
	466	-0.0001
	467	-0.0001
	468	-0.00013
	469	-0.00013
	470	-6.7e-05
	471	-0.00013
	472	-0.00013
	473	-0.00017
	474	-0.00017
	475	-0.0002
	476	-0.0002
	477	-0.0001
	478	-0.00013
	479	-0.0001
	480	-0.00013
	481	-0.00017
	482	-0.0002
	483	-0.0002
	484	-0.00017
	485	-0.00017
	486	-0.0002
	487	-0.00013
	488	-0.00013
	489	-0.00013
	490	-0.00013
	491	-0.00013
	492	-0.0001
	493	-0.0002
	494	-0.00023
	495	-0.00017
	496	-0.00023
	497	-0.00013
	498	-0.0001
	499	-0.0002
	500	-6.7e-05
	501	-0.0001
	502	-0.0002
	503	-0.0001
	504	-0.0001
	505	-0.00013
	506	-0.00017
	507	-0.00017
	508	-0.0002
	509	-0.0001
	510	-0.0001
	511	-0.00017
	512	-0.00017
	513	-0.00013
	514	-0.00017
	515	-0.00013
	516	-0.00013
	517	-0.0003
	518	-0.00017
	519	-0.00013
	520	-0.00013
	521	-0.00013
	522	-0.00013
	523	-0.0002
	524	-0.0001
	525	-0.00017
	526	-0.00013
	527	-0.0001
	528	-6.7e-05
	529	-0.00013
	530	-0.00023
	531	-0.00017
	532	-0.00013
	533	-0.00017
	534	-0.00017
	535	-0.00013
	536	-0.0001
	537	-0.0002
	538	-0.00017
	539	-0.0002
	540	-0.0002
	541	-0.00017
	542	-0.0002
	543	-0.00023
	544	-0.0002
	545	-0.0001
	546	-0.00023
	547	-0.0002
	548	-0.0002
	549	-0.00013
	550	-0.00013
	551	-0.00013
	552	-0.0002
	553	-0.00013
	554	-0.00013
	555	-0.00013
	556	-0.00017
	557	-0.00023
	558	-0.00023
	559	-0.0002
	560	-0.00013
	561	-0.00013
	562	-0.00017
	563	-0.00023
	564	-0.00027
	565	-0.00017
	566	-0.00013
	567	-0.00017
	568	-0.00017
	569	-0.00017
	570	-0.00017
	571	-0.00023
	572	-0.00013
	573	-0.0002
	574	-0.00017
	575	-0.00013
	576	-0.00013
	577	-0.00013
	578	-0.00023
	579	-0.0001
	580	-0.0001
	581	-0.00017
	582	-0.00013
	583	-0.0001
	584	-0.00013
	585	-0.00023
	586	-0.0002
	587	-0.00017
	588	-0.0002
	589	-0.0001
	590	-0.0001
	591	-0.00013
	592	-0.00017
	593	-0.0001
	594	-0.00013
	595	-0.00017
	596	-0.00013
	597	-0.0001
	598	-0.00013
	599	-0.00017
	600	-0.00013

## Sheet: Figure2
Panel A														Panel B															Panel C
	DB-Dark			DB-UV			Mod-Dark			Mod-UV					Dark			UV			Mod - Dark			Mod -UV						DB Dark			DB UV			Mod Dark			Mod UV
AAVS1	90	90	91	66	68	76	91	91	93	90	92	90		AAVS1	65	76	80	14	11	12	80	79	83	70	74	79			AAVS1	100	100	100	66	68	73	100	100	100	100	100	100
BUB1B	99	99	99	54	54	48	99	99	99	99	99	99		BUB1B	85	91	88	52	48	55	88	90	92	83	88	89			BUB1B	65	66	72	1	4	5	67	64	76	66	66	76
CAMK1_sg1	96	96	95	27	32	27	94	95	96	97	97	97		CAMK1_sg1	81	82	86	26	15	29	75	81	81	66	77	76			CAMK1_sg1	96	95	94	27	32	27	94	95	96	97	97	97
CAMK1_sg2	48	54	57	9	14	11	88	91	90	93	91	89		CAMK1_sg2	57	56	60	6	6	5	90	92	93	87	91	91			CAMK1_sg2	54	57	51	9	14	11	88	91	90	90	93	91
CEL			28	0	0	0	82	90	93	81		93		CEL		92	93				93	96	95						Chr8q23_sg1	85	84	88	28	27	28	88	87	89	87	85	87
Chr8q23	85	84	88	27	28	23	87	89	84	87	85	87		Chr8q23	83	83	87	15		16		85	85	73		82			Chr8q23_sg2	68	60	60	11	10	10	78	75	77	81	80	77
CXCR4	89	90	90	47	48	45		63	91		62	89		CXCR4	81	83	85	26	25	27	78	83	84	69	79	77			DNMT1	64	65	68	27	28	18	74	86	84	81	94	88
DNMT1	64	65	68	27	28	18	74	86	84	81	94	88		EMX1	80	83	82	7	6	2	95	95	95	88	90	87			EMX1	89	90	88	63	63	66	86	89	87	87	89	88
EMX1	95	95	95	66	70	69	95	91	95	93	92	92		FAM163A	96	93	95	75	72	77	96	97	96	93	93	94			FAM163	99	99	99	97	97	98	99	99	99	99	99	99
FAM163		99		96	99	98	99	99	99	99	99	99		FANCF	98	98	98	98	98	97	95	95		97	98	98			FANCF	99	99	99	99	98	96	99	99	99	99	99	99
FANCF	99	99	99	88	96		96	96	97	89	94	95		GAA	89	87	84	43	39	37	17	15	17	14	15	18			GRK1	93	93	91	56	55	55	90	91	91	93	95	93
GAA	95	95	97	56	51	53	96	96		93	96			GRK1	83	82	83	8	6	9		79	86	67		77			IRAK4	91	89	97	37	32	45	93	92	90	91	90	89
GRK1	89	88	84	0	0	0	87	82	84	81	85	82		IRAK4	94	93	94	12	8	8		86	82	82	84	85			PRGN	37	36		5	5	5	63	63		62	66	66
IRAK4	99	99	99	61	54	49	99	99	99	99	99	99		MAPRE1		85	86	26	24			66	64		56	58			PRKAG3_sg1	56	57	54	11	11	12	74	72	70	74	76	75
MAPRE1	91	92		11	5	4	94	94	94	94	95	95		MIP	48	46	37	0	0	0	18	23		12	18	16			STK3_sg1	88	91	89	32	31	28	96	96	94	95	95	95
MIP	80	72	81	7	0	0	85	83	85	84	90	85		OMP	95	94	93	74	77	73	97	97	97	94	93	94			STK3_sg2	88	88	88	27	27	21	92	92	91	93	92	93
OMP	96	98	98	60	58	54	96	96	96	97	98	97		OPN1SW	90	87	90	20	20	27	92	92		90	89	83			VEGFA	89	88	84				96	96	95	96	96
OPN1SW	93	94	94	15		7	95	96	95	96	96	95		PRGN	44	39		0	0	0	84	82		77	75	66
PRGN	45	52	45	8	5	5	63	63		62	66	66		PRKAG3	71	67		6	4	0	77	80	79	73		71
PRKAG3	47	42	44	0	0	0	55	44	64	55	44	64		STK3_sg1	52	90				1	89	89	89	50	87
STK3_sg1	68		70	0	0	0	93	92	92	92	93	92		STK3_sg2	88	87		44	43		89	88	90	85	85	85
STK3_sg2	75	74	75	2	2	7	91	90	89	92	97	89		VEGFA	86	84		20	16		6	3	4	4	6	4
VEGFA	95	89	94	84	81	86	96	96	95	96	96

## Sheet: FigureS2
Panel A						Panel B					Panel E
	0 Seconds	30 Seconds	45 Seconds	60 Seconds				Rep 1	Rep 2
Rep 1	443627	444917	434929	422160		Exposure Time	0	83	84		Harvest	sgRNA			DBsgRNA
Rep 2	448995	436909	446770	413662			30	46	43		0.25	0	0		0	0
Rep 3	444044	431249	460291	449479			45	0	2		0.5	0	0		0	0
							60	0	0		1	0	0		0	0
											1.5	1	0		0	0
											2	6	4		0	1
											4	48	46		0	2
											24	96	95		0	3

## Sheet: Figure3
Panel A													Panel B
	On:OT 4Hr	On:OT1-8Hr	On:OT1-16Hr	ON:OT1-24Hour	ON-OT1-Dark	MODOn:OT1-4Hr	MODOn:OT1-8Hr	MODOn:OT1-16Hr	MODON:OT1-24Hour	MODON-OT1-Dark				0 min	2 min	4 min	6 min
MIP OT1	1	0.933333	0.871111	0.930556	0.707778	0.500842	0.489057	0.500842	0.518519	0.530303			Rep 1	83	67	19	5
MIP OT2	1	0.962963	0.612795	0.597394	0.534327	0.393519	0.391794	0.393519	0.43026	0.433333			Rep 2	79	69	23	5
FAM163 OT1	1	0.593814	0.494845	0.428571	0.378866	0.3	0.3	0.3	0.3	0.275539
FAM163 OT3	1	0.940206	0.817571	0.678571	0.581693	0.452381	0.475	0.475	0.475	0.468192
OMP OT1	1	0.916667	0.855452	0.820251	0.564103	0.58022	0.644689	0.610758	0.651404	0.623482
OMP OT2	0.933333	1	0.707692	0.664336	0.538462	0.509284	0.568047	0.547009	0.573964	0.558405
FANCF OT1	1	0.952679	0.785714	0.66	0.52381	0.445946	0.478261	0.478261	0.476339	0.483243
MAPRE OT1	0.712329	1	0.703196	0.59589	0.410959	0.335914	0.406633	0.454472	0.429224	0.43379
OPN1SW OT2	0.8867	0.980036	1	0.818591	0.551724	0.545977	0.567488	0.578093	0.567488	0.567488
VEGFA OT3	1	0.651099	0.867857	0.614286	0.535714	0.250871	0.282738	0.308442	0.302521	0.296939

## Sheet: FigureS3
VEGFA
On Target
	Hours	DB-4Hr	DB-8Hr	DB-16Hr	DB-24Hr	DB-Dark	Mod-4Hr	Mod-8Hr	Mod-16Hr	Mod-24Hr	Mod-Dark
	4	16				16	17				17
	8	29	38			38	35	34			34
	16	57	61	68		68	76	78	73		73
	24	71	71	70	82	82	89	88	88	88	88
	48	84	79	81	86	95	96	95	95	96	97
Off Target
	Hours	DB-4Hr_OT3	DB-8Hr_OT3	DB-16Hr_OT3	DB-24Hr_OT3	DB-Dark_OT3	Mod-4Hr_OT3	Mod-8Hr_OT3	Mod-16Hr_OT3	Mod-24Hr_OT3	Mod-Dark_OT3
	4	0				0	0				0
	8	2	7			7	2	6			6
	16	5	13	7		7	11	16	10		10
	24	7	11	8	17	17	20	22	17	23	23
	48	9	13	10	15	19	41	36	33	34	35
OPN1SW
On Target
	Hours	DB-4Hr	DB-8Hr	DB-16Hr	DB-24Hr	DB-Dark	Mod-4Hr	Mod-8Hr	Mod-16Hr	Mod-24Hr	Mod-Dark
	4	6				6	5				5
	8	14	17			17	18	18			18
	16	51	49	62		62	63	62	62		62
	24	70	69	70	83	83	84	82	84	84	84
	48	90	90	87	91	96	95	96	95	96	96
Off Target
	Hours	DB-4Hr	DB-8Hr	DB-16Hr	DB-24Hr	DB-Dark	Mod-4Hr	Mod-8Hr	Mod-16Hr	Mod-24Hr	Mod-Dark
	4	1				1	1				1
	8	1	2			2	2	2			2
	16	3	4	6		6	6	5	6		6
	24	8	7	10	13	13	12	12	13	14	14
	48	21	19	18	23	36	36	35	34	35	35
MAPRE
On Target
	Hours	DB-4Hr	DB-8Hr	DB-16Hr	DB-24Hr	DB-Dark	Mod-4Hr	Mod-8Hr	Mod-16Hr	Mod-24Hr	Mod-Dark
	4					3	4				4
	8	11	18			18	14	15			15
	16	40	43	61		61	58	58	57		57
	24	57	56	65	83	83	82	83	82	80	80
	48	78	73	77	87	95	94	94	94	94	95
Off Target
	Hours	DB-4Hr_OT1	DB-8Hr_OT1	DB-16Hr_OT1	DB-24Hr_OT1	DB-Dark_OT1	Mod-4Hr_OT1	Mod-8Hr_OT1	Mod-16Hr_OT1	Mod-24Hr_OT1	Mod-Dark_OT1
	4	2				2	2				2
	8	1	4			4	2	3			3
	16	3	3	5		5	7	8	6		6
	24	4	8	8	10	10	11	12	10	9	9
	48	9	6	9	12	19	23	19	17	18	18
OMP
On Target
	Hours	DB-4Hr	DB-8Hr	DB-16Hr	DB-24Hr	DB-Dark	Mod-4Hr	Mod-8Hr	Mod-16Hr	Mod-24Hr	Mod-Dark
	4	17				17	17				17
	8	34	40			40	41	42			42
	16	67	69	77		77	78	78	76		76
	24	80	79	83	90	90	89	89	89	90	90
	48	91	91	92	95	98	96	96	96	97	98
Off Target 1
	Hours	DB-4Hr_OT1	DB-8Hr_OT1	DB-16Hr_OT1	DB-24Hr_OT1	DB-Dark_OT1	Mod-4Hr_OT1	Mod-8Hr_OT1	Mod-16Hr_OT1	Mod-24Hr_OT1	Mod-Dark_OT1
	4	3				3	3				3
	8	4	3			3	3	4			4
	16	8	7	12		12	11	10	9		9
	24	9	9	10	16	16	16	16	14	14	14
	48	11	12	13	14	21	20	18	19	18	19
Off Target 2
	Hours	DB-4Hr_OT2	DB-8Hr_OT2	DB-16Hr_OT2	DB-24Hr_OT2	DB-Dark_OT2	Mod-2Hr_OT2	Mod-8Hr_OT2	Mod-16Hr_OT2	Mod-24Hr_OT2	Mod-Dark_OT2
	4	1				1	2				2
	8	3	5			5	4	5			5
	16	8	10	15		15	14	13	13		13
	24	11	11	17	21	21	20	20	17	18	18
	48	15	14	20	22	28	29	26	27	26	27
FANCF
On Target
	Hours	DB-4Hr	DB-8Hr	DB-16Hr	DB-24Hr	DB-Dark	Mod-4Hr	Mod-8Hr	Mod-16Hr	Mod-24Hr	Mod-Dark
	4	58				58	54				54
	8	78	84			84	80	82			82
	16	92	92	94		94	94	95	95		95
	24	95	95	96	96	96	96	97	96	96	96
	48	96	97	96	96	96	96	96	96	97	97
Off Target
	Hours	DB-4Hr_OT1	DB-8Hr_OT1	DB-16Hr_OT1	DB-24Hr_OT1	DB-Dark_OT1	Mod-4Hr_OT1	Mod-8Hr_OT1	Mod-16Hr_OT1	Mod-24Hr_OT1	Mod-Dark_OT1
	4	7				7	7				7
	8	11	14			14	16	16			16
	16	21	24	35		35	38	38	37		37
	24	24	27	40	47	47	51	50	49	50	50
	48	33	35	42	50	63	74	69	69	70	69
FAM163
On Target
	Hours	DB-4Hr	DB-8Hr	DB-16Hr	DB-24Hr	DB-Dark	Mod-4Hr	Mod-8Hr	Mod-16Hr	Mod-24Hr	Mod-Dark
	4	31				31	28				28
	8	53	56			56	57	58			58
	16	81	83	87		87	86	86	87		87
	24	90	91	92	95	95	94	94	94	94	94
	48	97	96	96	97	98	97	97	97	97	98
Off Target 1
	Hours	DB-4Hr	DB-8Hr	DB-16Hr	DB-24Hr	DB-Dark	Mod-4Hr	Mod-8Hr	Mod-16Hr	Mod-24Hr	Mod-Dark
	4	2				2	1				1
	8	2	4			4	3	3			3
	16	3	4	6		6	4	6	6		6
	24	3	4	7	6	6	7	7	8	11	11
	48	3	5	6	7	8	10	10	10	10	11
Off Target 2
	Hours	DB-4Hr	DB-8Hr	DB-16Hr	DB-24Hr	DB-Dark	Mod-4Hr	Mod-8Hr	Mod-16Hr	Mod-24Hr	Mod-Dark
	4	7				7	6				6
	8	7	11			11	10	11			11
	16	12	18	19		19	23	24	23		23
	24	17	17	21	25	25	30	31	29	32	32
	48	19	20	23	28	33	42	40	40	40	41
MIP
On Target
	Hours	DB-4Hr	DB-8Hr	DB-16Hr	DB-24Hr	DB-Dark	Mod-4Hr	Mod-8Hr	Mod-16Hr	Mod-24Hr	Mod-Dark
	4	5				5	4				4
	8	9	10			10	10	8			8
	16	22	24	35		35	35	35	34		34
	24	35	33	42	56	56	55	56	54	56	56
	48	54	48	56	67	91	85	83	85	84	90
Off Target 1
	Hours	DB-4Hr_OT1	DB-8Hr_OT1	DB-16Hr_OT1	DB-24Hr_OT1	DB-Dark_OT1	Mod-4Hr_OT1	Mod-8Hr_OT1	Mod-16Hr_OT1	Mod-24Hr_OT1	Mod-Dark_OT1
	4	2				2	2				2
	8	3	5			5	5	5			5
	16	8	11	14		14	16	19	17		17
	24	12	11	17	23	23	33	31	31	29	29
	48	21	20	25	28	50	66	66	66	63	66
Off Target 2
	Hours	DB-4Hr_OT2	DB-8Hr_OT2	DB-16Hr_OT2	DB-24Hr_OT2	DB-Dark_OT2	Mod-2Hr_OT2	Mod-8Hr_OT2	Mod-16Hr_OT2	Mod-24Hr_OT2	Mod-Dark_OT2
	4	1				1	3				3
	8	2	4			4	4	3			3
	16	7	9	18		18	20	23	18		18
	24	9	11	19	25	25		33	32	29	29
	48	13	12	22	27	41	52	51	52	47	50
